# Supplementary material for: Mitochondrial Genomes of Six Discogobio Species (Teleostei, Cyprinidae) and Their Phylogenetic Analysis
Source: Ecol Evol. 2025 Mar 17;15(3):e71142. doi: 10.1002/ece3.71142 (PMC11917117; doi:10.1002/ece3.71142)
Supplement: Supplementary file 9 — Table S2. [file ECE3-15-e71142-s003.xlsx]

## Sheet: Table S2
Family	Subfamily	Accession number	Organism	Size (bp)
Cyprinidae	Labeoninae	KM255666.1	Ageneiogarra imberba	16600
Cyprinidae	Labeoninae	NC033964.1	Cirrhinus cirrhosus	16588
Cyprinidae	Labeoninae	NC031608.1	Cirrhinus microlepis	16578
Cyprinidae	Labeoninae	NC022182.1	Cirrhinus molitorella	16602
Cyprinidae	Labeoninae	NC017611.1	Cirrhinus mrigala	16600
Cyprinidae	Labeoninae	NC029445.1	Cirrhinus reba	16597
Cyprinidae	Labeoninae	MK387703.1	Cophecheilus bamen	16588
Cyprinidae	Labeoninae	NC029447.1	Crossocheilus atrilimes	16586
Cyprinidae	Labeoninae	NC029443.1	Crossocheilus langei	16569
Cyprinidae	Labeoninae	NC065339.1	Crossocheilus oblongus	16586
Cyprinidae	Labeoninae	NC031624.1	Crossocheilus reticulatus	16588
Cyprinidae	Labeoninae	NC031827.1	Crossocheilus siamensis	16611
Cyprinidae	Labeoninae	NC026221.1	Decorus decorus	16607
Cyprinidae	Labeoninae	NC028169.1	Decorus rendahli	16586
Cyprinidae	Labeoninae	NC045066.1	Discocheilus wui	16589
Cyprinidae	Labeoninae	PQ464575 (in the study)	Discogobio sp. SZ	16593
Cyprinidae	Labeoninae	NC083213.1	Discogobio brachyphysallidos	16680
Cyprinidae	Labeoninae	NC045918.1	Discogobio laticeps	16596
Cyprinidae	Labeoninae	NC036301.1	Discogobio longibarbatus	16594
Cyprinidae	Labeoninae	NC054299.1	Discogobio polylepis	16593
Cyprinidae	Labeoninae	PQ464574 (in the study)	Discogobio macrophysallidos	16593
Cyprinidae	Labeoninae	AP012151.1	Discogobio sp. ZF-11728	16594
Cyprinidae	Labeoninae	OP994266.1	Discogobio sp. p FL-2023	16594
Cyprinidae	Labeoninae	NC024578.1	Discogobio tetrabarbatus	16596
Cyprinidae	Labeoninae	NC025319.1	Discogobio yunnanensis	16602
Cyprinidae	Labeoninae	NC045067.1	Discolabeo wuluoheensis	16587
Cyprinidae	Labeoninae	PQ789988 (in the study)	Discogobio bismargaritus	16601
Cyprinidae	Labeoninae	PQ789989 (in the study)	Discogobio elongatus	16605
Cyprinidae	Labeoninae	PQ789990 (in the study)	Discogobio propeanalis	16594
Cyprinidae	Labeoninae	PQ789991 (in the study)	Discogobio antethoracalis	16591
Cyprinidae	Labeoninae	NC031534.1	Epalzeorhynchos bicolor	16465
Cyprinidae	Labeoninae	NC033962.1	Epalzeorhynchos frenatum	16457
Cyprinidae	Labeoninae	NC031535.1	Garra congoensis	16761
Cyprinidae	Labeoninae	NC067877.1	Garra dengba	16876
Cyprinidae	Labeoninae	NC022953.1	Garra flavatra	16743
Cyprinidae	Labeoninae	NC028426.1	Garra kempi	17104
Cyprinidae	Labeoninae	OK375462.1	Garra motuoensis	16806
Cyprinidae	Labeoninae	NC021935.1	Garra orientalis	17288
Cyprinidae	Labeoninae	NC031628.1	Garra poecilura	16978
Cyprinidae	Labeoninae	NC028403.1	Garra qiaojiensis	17096
Cyprinidae	Labeoninae	NC022941.1	Garra rufa	16763
Cyprinidae	Labeoninae	NC033389.1	Garra salweenica	16960
Cyprinidae	Labeoninae	NC022944.1	Garra spilota	16822
Cyprinidae	Labeoninae	NC045032.1	Garra tibetana	16861
Cyprinidae	Labeoninae	NC067878.1	Garra yajiangensis	16835
Cyprinidae	Labeoninae	OR492308.1	Guigarra cailaoensis	16593
Cyprinidae	Labeoninae	NC022950.1	Henicorhynchus lineatus	16825
Cyprinidae	Labeoninae	AP012145.1	Henicorhynchus lobatus	16041
Cyprinidae	Labeoninae	NC031623.1	Henicorhynchus siamensis	17010
Cyprinidae	Labeoninae	NC071769.1	Hongshuia microstomata	16673
Cyprinidae	Labeoninae	NC031607.1	Incisilabeo behri	16604
Cyprinidae	Labeoninae	NC029444.1	Labeo altivelis	16603
Cyprinidae	Labeoninae	NC022945.1	Labeo angra	16606
Cyprinidae	Labeoninae	NC015193.1	Labeo bata	16605
Cyprinidae	Labeoninae	NC008656.1	Labeo batesii	16603
Cyprinidae	Labeoninae	NC029450.1	Labeo boggut	16603
Cyprinidae	Labeoninae	AP012143.1	Labeo calbasu	16607
Cyprinidae	Labeoninae	NC016892.1	Labeo catla	16590
Cyprinidae	Labeoninae	NC022942.1	Labeo chrysophekadion	16602
Cyprinidae	Labeoninae	NC033963.1	Labeo coubie	16605
Cyprinidae	Labeoninae	NC022949.1	Labeo cyclorhynchus	16610
Cyprinidae	Labeoninae	NC031536.1	Labeo cylindricus	16602
Cyprinidae	Labeoninae	NC031622.1	Labeo dussumieri	16613
Cyprinidae	Labeoninae	AP011328.1	Labeo dyocheilus dyocheilus	16602
Cyprinidae	Labeoninae	NC026217.1	Labeo fimbriatus	16614
Cyprinidae	Labeoninae	NC027856.1	Labeo gonius	16614
Cyprinidae	Labeoninae	NC022956.1	Labeo lineatus	16606
Cyprinidae	Labeoninae	NC029449.1	Labeo nasus	16601
Cyprinidae	Labeoninae	NC029451.1	Labeo pangusia	16601
Cyprinidae	Labeoninae	AP013339.1	Labeo parvus	16253
Cyprinidae	Labeoninae	NC022943.1	Labeo pierrei	16766
Cyprinidae	Labeoninae	NC080514.1	Labeo rajasthanicus	16738
Cyprinidae	Labeoninae	NC017608.1	Labeo rohita	16626
Cyprinidae	Labeoninae	NC008657.1	Labeo senegalensis	16604
Cyprinidae	Labeoninae	NC022954.1	Labiobarbus leptocheilus	16593
Cyprinidae	Labeoninae	NC022955.1	Labiobarbus lineatus	16598
Cyprinidae	Labeoninae	NC022947.1	Labiobarbus ocellatus	16596
Cyprinidae	Labeoninae	AP013318.1	Labiobarbus sp. CBM ZF-11750	16601
Cyprinidae	Labeoninae	NC031533.1	Labiobarbus spilopleura	16593
Cyprinidae	Labeoninae	NC082312.1	Linichthys laticeps	16593
Cyprinidae	Labeoninae	AP013324.1	Lobocheilos bo	16599
Cyprinidae	Labeoninae	NC033961.1	Lobocheilos melanotaenia	16592
Cyprinidae	Labeoninae	NC029442.1	Osteochilus hasseltii	16537
Cyprinidae	Labeoninae	AP011385.1	Osteochilus melanopleurus	15647
Cyprinidae	Labeoninae	NC031625.1	Osteochilus pentalineatus	16563
Cyprinidae	Labeoninae	NC021385.1	Osteochilus salsburyi	16599
Cyprinidae	Labeoninae	NC022951.1	Osteochilus schlegelii	16575
Cyprinidae	Labeoninae	NC063686.1	Paraqianlabeo lineatus	16598
Cyprinidae	Labeoninae	NC025947.1	Parasinilabeo assimilis	16602
Cyprinidae	Labeoninae	NC053692.1	Parasinilabeo longicorpus	16596
Cyprinidae	Labeoninae	NC050978.1	Prolixicheilus longisulcus	16598
Cyprinidae	Labeoninae	NC034789.1	Pseudocrossocheilus bamaensis	16594
Cyprinidae	Labeoninae	NC045943.1	Pseudocrossocheilus liuchengensis	16600
Cyprinidae	Labeoninae	NC056117.1	Pseudocrossocheilus tridentis	16606
Cyprinidae	Labeoninae	NC024588.1	Pseudogyrinocheilus prochilus	16595
Cyprinidae	Labeoninae	NC024294.1	Ptychidio jordani	16602
Cyprinidae	Labeoninae	MF457481.1	Ptychidio macrops	16604
Cyprinidae	Labeoninae	NC072181.1	Rectoris luxiensis	16592
Cyprinidae	Labeoninae	NC033390.1	Rectoris posehensis	16594
Cyprinidae	Labeoninae	NC022948.1	Schismatorhynchos nukta	16606
Cyprinidae	Labeoninae	NC045916.1	Semilabeo notabilis	16599
Cyprinidae	Labeoninae	NC037408.1	Semilabeo obscurus	16598
Cyprinidae	Labeoninae	NC030247.1	Sinocrossocheilus labiatus	16603
Cyprinidae	Labeoninae	NC029446.1	Tariqilabeo burmanicus	16710
Cyprinidae	Labeoninae	AP012148.1	Tariqilabeo latius	16876
Cyprinidae	Labeoninae	NC029448.1	Tariqlabeo bicornis	16710
Cyprinidae	Labeoninae	NC022952.1	Thynnichthys polylepis	16599
Cyprinidae	Labeoninae	NC031609.1	Thynnichthys thynnoides	16589
Xenocyprididae	Opsariichthyinae	NC023105.1	Zacco platypus	16611
Xenocyprididae	Xenocypridinae	NC008682.1	Xenocypris macrolepis	16629
