# Supplementary material for: Mitochondrial Genomes of Six Discogobio Species (Teleostei, Cyprinidae) and Their Phylogenetic Analysis
Source: Ecol Evol. 2025 Mar 17;15(3):e71142. doi: 10.1002/ece3.71142 (PMC11917117; doi:10.1002/ece3.71142)
Supplement: Supplementary file 10 — Table S3. [file ECE3-15-e71142-s005.xlsx]

## Sheet: Table S3
Gene	Position(start-end)						Size（bp）						Start codon						Stop codon						Strand	Intergenic nucleotide
	DA	SZ	DM	DP	DB	DE	DA	SZ	DM	DP	DB	DE	DA	SZ	DM	DP	DB	DE	DA	SZ	DM	DP	DB	DE		DA	SZ	DM	DP	DB	DE
tRNAPhe	1-69	1-69	1-69	1-69	1-69	1-69	69	69	69	69	69	69													H
12S rRNA	70-1,022	70 -1,022	70-1,022	70-1,022	70-1,022	70-1,022	953	953	953	953	953	953													H
tRNAVal	1,023-1,094	1,023- 1,094	1,023-1,094	1,023-1,094	1,023-1,094	1,023-1,094	72	72	72	72	72	72													H
16S rRNA	1,095-2,778	1,095-2,778	1,095-2,778	1,095-2,779	1,095-2,779	1,095-2,779	1684	1684	1684	1685	1685	1685													H
tRNALeu2	2,779-2,854	2,779- 2,854	2,779-2,854	2,780-2,855	2,780-2,855	2,780-2,855	76	76	76	76	76	76													H
ND1	2,856-3,830	2,856- 3,830	2,856-3,830	2,857-3,831	2,857-3,831	2,857-3,831	975	975	975	975	975	975	ATG	ATG	ATG	ATG	ATG	ATG	TAA	TAA	TAA	TAA	TAA	TAA	H	1	1	1	1	1	1
tRNAIle	3,835-3,906	3,835 -3,906	3,835-3,906	3,836-3,907	3,836-3,907	3,836-3,907	72	72	72	72	72	72													H	4	4	4	4	4	4
tRNAGln	3,905-3,975	3,905- 3,975	3,905-3,975	3,906-3,976	3,906-3,976	3,906-3,976	71	71	71	71	71	71													L	-2	-2	-2	-2	-2	-2
tRNAMet	3,977-4,045	3,977- 4,045	3,977-4,045	3,978-4,046	3,978-4,046	3,978-4,046	69	69	69	69	69	69													H	1	1	1	1	1	1
ND2	4,046-5,059	4,046-5,090	4,046-5,090	4,047-5,091	4,047-5,091	4,047-5,091	1045	1045	1045	1045	1045	1045	ATG	ATG	ATG	ATG	ATG	ATG	T	T	T	T	T	T	H
tRNATrp	5,091-5,161	5,091-5,161	5,091-5,161	5,092-5,162	5,092-5,162	5,092-5,162	71	71	71	71	71	71													H
tRNAAla	5,164-5,232	5,163-5,231	5,164-5,232	5,165-5,233	5,165-5,233	5,165,-5,233	69	69	69	69	69	69													L	2	1	2	2	2	2
tRNAAsn	5,234-5,206	5,233-5,305	5,234-5,306	5,235-5,307	5,235-5,307	5,235-5,307	73	73	73	73	73	73													L	1	1	1	1	1	1
tRNACys	5,340-5,406	5,339-5,405	5,340-5,406	5,341-5,407	5,341-5,407	5,341-5,407	67	67	67	67	67	67													L	33	33	33	33	33	33
tRNATyr	5,408-5,478	5,408-5,478	5,409-5,479	5,410-5,480	5,410-5,480	5,410-5,480	71	71	71	71	71	71													L	1	2	2	2	2	2
COXI	5,480-7,030	5,480-7,030	5,481-7,031	5,482-7032	5,482-7,032	5,482-7,032	1551	1551	1551	1551	1551	1551	GTG	GTG	GTG	GTG	GTG	GTG	TAA	TAA	TAA	TAA	TAA	TAA	H	1	1	1	1	1	1
tRNASer2	7,031-7,101	7,031-7,101	7,032-7,102	7,033-7,103	7,033-7,103	7,033-7,103	71	71	71	71	71	71													L
tRNAAsp	7,105-7,176	7,105-7,176	7,106-7,177	7,107-7,178	7,107-7,178	7,107-7,178	72	72	72	72	72	72													H	3	3	3	3	3	3
COXII	7,190-7,880	7,190-7,880	7,191-7,881	7,192-7,882	7,192-7,882	7,192-7,882	691	691	691	691	691	691	ATG	ATG	ATG	ATG	ATG	ATG	T	T	T	T	T	T	H	13	13	13	13	13	13
tRNALys	7,881-7,956	7,881-7,956	7,882-7,957	7,883-7,958	7,883-7,958	7,883-7,958	76	76	76	76	76	76													H
ATP8	7,958-8,122	7,958-8,122	7,959-8,123	7,960-8,124	7,960-8,124	7,960-8,124	165	165	165	165	165	165	ATG	ATG	ATG	ATG	ATG	ATG	TAA	TAA	TAA	TAA	TAG	TAA	H	1	1	1	1	1	1
ATP6	8,116-8,798	8,116-8,798	8,117-8,799	8,118-8,800	8,118-8,800	8,118-8,800	683	683	683	683	683	683	ATG	ATG	ATG	ATG	ATG	ATG	TA	TA	TA	TA	TA	TA	H	-7	-7	-7	-7	-7	-7
COXIII	8,799-9,583	8,799-9,583	8,800-9,584	8,801-9,585	8,801-9,585	8,801-9,585	785	785	785	785	785	785	ATG	ATG	ATG	ATG	ATG	ATG	TA	TA	TA	TA	TA	TA	H
tRNAGly	9,584-9,655	9,584-9,655	9,585-9,656	9,586-9,657	9,586-9,657	9,586-9,657	72	72	72	72	72	72													H
ND3	9,656-10,004	9,656-10,004	9,657-10,005	9,658-10,006	9,658-10,006	9,658-10,006	349	349	349	349	349	349	ATG	ATG	ATG	ATG	ATG	ATG	T	T	T	T	T	T	H
tRNAArg	10,005-10,074	10,005-10,074	10,006-10,075	10,007-10,076	10,007-10,076	10,007-10,076	70	70	70	70	70	70													H
ND4L	10,075-10,371	10,075-10,371	10,076-10,372	10,077-10,373	10,077-10,373	10,077-10,373	297	297	297	297	297	297	ATG	ATG	ATG	ATG	ATG	ATG	TAA	TAA	TAA	TAA	TAA	TAA	H
ND4	10,365-11,745	10,365-11,745	10,366-11,746	10,367-11,747	10,367-11,747	10,367-11,747	1381	1381	1381	1381	1381	1381	ATG	ATG	ATG	ATG	ATG	ATG	T	T	T	T	T	T	H	-7	-7	-7	-7	-7	-7
tRNAHis	11,746-11,814	11,746-11,814	11,747-11,815	11,748-11,816	11,748-11,816	11,748-11,816	69	69	69	69	69	69													H
tRNASer1	11,815,-11,883	11,815,-11,883	11,816-11,884	11,817-11,885	11,817-11,885	11,817-11,885	69	69	69	69	69	69													H
tRNALeu1	11,885-11,957	11,885-11,957	11,886-11,958	11,887-11,959	11,887-11,959	11,887-11,959	73	73	73	73	73	73													H	1	1	1	1	1	1
ND5	11,961-13,784	11,961-13,784	11,962-13,785	11,963-13,786	11,963-13,786	11,963-13,786	1824	1824	1824	1824	1824	1824	ATG	ATG	ATG	ATG	ATG	ATG	TAA	TAA	TAA	TAA	TAA	TAA	H	3	3	3	3	3	3
ND6	13,781-14,302	13,781-14,302	13,782-14,303	13,783-14,304	13,783-14,304	13,783-14,304	522	522	522	522	522	522	ATG	ATG	ATG	ATG	ATG	ATG	TAA	TAG	TAA	TAA	TAA	TAA	L	-4	-4	-4	-4	-4	-4
tRNAGlu	14,303-14,371	14,303-14,371	14,304-14,372	14,305-14,373	14,305-14,373	14,305-14,373	69	69	69	69	69	69													L
Cytb	14,377-15,517	14,377-15,517	14,378-15,518	14,379-15,519	14,379-15,519	14,379-15,519	1141	1141	1141	1141	1141	1141	ATG	ATG	ATG	ATG	ATG	ATG	T	T	T	T	T	T	H	5	5	5	5	5	5
tRNAThr	15,518-15,589	15,518-15,589	15,519-15,590	15,520-15,591	15,520-15,591	15,520-15,591	72	72	72	72	72	72													H
tRNAPro	15,589-15,658	15,589-15,658	15,590-15,659	15,591-15,660	15,591-15,660	15,591-15,660	70	70	70	70	70	70													L	-1	-1	-1	-1	-1	-1
D-loop	15,659-16,591	15,659-16,593	15,660-16,593	15,661-16,594	15,661-16,603	15,661-16,605	933	935	934	934	943	945													H
