# Supplementary material for: Mitochondrial Genomes of Six Discogobio Species (Teleostei, Cyprinidae) and Their Phylogenetic Analysis
Source: Ecol Evol. 2025 Mar 17;15(3):e71142. doi: 10.1002/ece3.71142 (PMC11917117; doi:10.1002/ece3.71142)
Supplement: Supplementary file 11 — Table S4. [file ECE3-15-e71142-s009.xlsx]

## Sheet: Table S4
	Length (bp)						T(U)%						C%						A%						G%						A+T%						C+G%						AT skew						GC skew
Genne	DA	SZ	DM	DP	DB	DE	DA	SZ	DM	DP	DB	DE	DA	SZ	DM	DP	DB	DE	DA	SZ	DM	DP	DB	DE	DA	SZ	DM	DP	DB	DE	DA	SZ	DM	DP	DB	DE	DA	SZ	DM	DP	DB	DE	DA	SZ	DM	DP	DB	DE	DA
Mitogenome	16591	16593	16593	16594	16601	16605	26.4	26.5	26.1	26	26	26.2	26	25.9	26.4	26.5	26.4	26.2	32.2	32.2	32.1	32	32.2	32.3	15.3	15.2	15.4	15.5	15.3	15.2	58.6	58.7	58.2	58	58.2	58.5	41.3	41.1	41.8	42	41.7	41.4	0.098	0.098	0.104	0.103	0.106	0.105	-0.258
PCGs	11400	11400	11400	11400	11403	11400	28.8	28.9	28.3	28.2	28.2	28.4	26.3	26.3	26.8	26.9	26.8	26.6	30.3	30.4	30.2	30.1	30.3	30.5	14.6	14.5	14.7	14.8	14.7	14.5	59.1	59.3	58.5	58.3	58.5	58.9	40.9	40.8	41.5	41.7	41.5	41.1	0.026	0.025	0.034	0.032	0.036	0.035	-0.288
ATP6	683	683	683	683	683	683	31	31.5	30.2	29.9	29.3	30.7	25.2	24.7	26.1	26.4	26.9	25.3	31.6	31.5	31.3	31	31	31.6	12.2	12.3	12.4	12.7	12.7	12.3	62.6	63	61.5	60.9	60.3	62.3	37.4	37	38.5	39.1	39.6	37.6	0.009	0	0.019	0.019	0.029	0.014	-0.349
ATP8	165	165	165	165	165	165	28.5	28.5	28.5	27.9	28.5	29.1	25.5	25.5	25.5	26.1	24.8	24.8	36.4	34.5	35.8	35.8	35.8	35.8	9.7	11.5	10.3	10.3	10.9	10.3	64.9	63	64.3	63.7	64.3	64.9	35.2	37	35.8	36.4	35.7	35.1	0.121	0.096	0.113	0.124	0.113	0.103	-0.448
COXI	1551	1551	1551	1551	1551	1551	30	30.1	29.3	29.4	29.7	29.9	25.3	25.2	25.9	26	25.5	25.3	28	28.2	27.6	27.8	27.6	28.1	16.6	16.5	17.2	16.8	17.2	16.7	58	58.3	56.9	57.2	57.3	58	41.9	41.7	43.1	42.8	42.7	42	-0.033	-0.033	-0.031	-0.028	-0.037	-0.031	-0.207
COXII	691	691	691	691	691	691	26.8	26.9	26.5	26.8	26.3	26.3	26	25.8	26.3	26	26.3	26.3	31.5	32.3	32.1	32	32	32.3	15.6	15.1	15.1	15.2	15.3	15.1	58.3	59.2	58.6	58.8	58.3	58.6	41.6	40.9	41.4	41.2	41.6	41.4	0.082	0.09	0.096	0.089	0.097	0.101	-0.25
COXIII	785	785	785	785	785	785	28.5	27	26.8	26.8	26.6	26.5	26.9	28.4	28.8	28.9	28.9	29	29.2	29.2	28.9	28.3	28.8	29	15.4	15.4	15.5	16.1	15.7	15.4	57.7	56.2	55.7	55.1	55.4	55.5	42.3	43.8	44.3	45	44.6	44.4	0.011	0.039	0.039	0.028	0.039	0.046	-0.271
Cytb	1141	1141	1141	1141	1144	1141	29.4	29.4	28.4	28.9	28.6	28.7	26.7	26.9	27.7	27	27.4	27.4	29.9	29.8	30	30	30.2	30.1	14	13.8	13.9	14.1	13.8	13.8	59.3	59.2	58.4	58.9	58.8	58.8	40.7	40.7	41.6	41.1	41.2	41.2	0.009	0.006	0.027	0.018	0.027	0.024	-0.312
ND1	975	975	975	975	975	975	28	27.2	26.9	27.2	27.5	27.3	27.2	28	28.1	28.1	27.6	27.8	30.4	30.6	30.7	30.3	31.5	31.3	14.5	14.3	14.4	14.5	13.4	13.6	58.4	57.8	57.6	57.5	59	58.6	41.7	42.3	42.5	42.6	41	41.4	0.04	0.059	0.066	0.054	0.068	0.068	-0.305
ND2	1045	1045	1045	1045	1044	1045	24	23.4	23.3	23.3	23.2	23.5	30.9	31.2	31.4	31.5	31.5	31.1	33.5	33.2	33	33.7	33.7	33.7	11.6	12.2	12.2	11.5	11.6	11.7	57.5	56.6	56.3	57	56.9	57.2	42.5	43.4	43.6	43	43.1	42.8	0.165	0.172	0.171	0.181	0.185	0.177	-0.455
ND3	349	349	349	349	349	349	30.4	30.1	30.7	30.4	31.8	31.2	27.2	28.9	27.5	27.8	26.4	26.9	28.9	26.4	28.4	28.1	28.4	28.4	13.5	14.6	13.5	13.8	13.5	13.5	59.3	56.5	59.1	58.5	60.2	59.6	40.7	43.5	41	41.6	39.9	40.4	-0.024	-0.066	-0.039	-0.039	-0.057	-0.048	-0.338
ND4	1381	1381	1381	1381	1381	1381	27.4	28.5	27.3	27.3	27.7	28	26.6	25.7	26.9	26.8	26.4	26.1	33	32.7	32.5	32.1	32.9	33	13	13	13.3	13.8	13	12.9	60.4	61.2	59.8	59.4	60.6	61	39.6	38.7	40.2	40.6	39.4	39	0.092	0.069	0.087	0.08	0.086	0.082	-0.344
ND4L	297	297	297	297	297	297	28.3	29.3	27.6	27.6	26.9	27.3	29.6	28.6	30.3	30.3	30.6	30.6	26.6	26.6	27.3	26.6	27.6	27.3	15.5	15.5	14.8	15.5	14.8	14.8	54.9	55.9	54.9	54.2	54.5	54.6	45.1	44.1	45.1	45.8	45.4	45.4	-0.031	-0.048	-0.006	-0.019	0.012	0	-0.313
ND5	1824	1824	1824	1824	1824	1824	27.6	27.9	27.9	27.1	27.1	27	27.2	26.9	26.9	27.7	27.7	27.7	32.9	33.6	33.1	32.7	32.9	32.8	12.3	11.6	12.2	12.4	12.3	12.4	60.5	61.5	61	59.8	60	59.8	39.5	38.5	39.1	40.1	40	40.1	0.088	0.093	0.086	0.093	0.098	0.097	-0.379
ND6	522	522	522	522	522	522	42.9	44.3	42.9	42.9	42.1	42.3	11.9	10.2	11.1	11.1	11.9	11.7	15.3	15.7	15.5	15.7	14	14.9	29.9	29.9	30.5	30.3	32	31	58.2	60	58.4	58.6	56.1	57.2	41.8	40.1	41.6	41.4	43.9	42.7	-0.474	-0.476	-0.469	-0.464	-0.502	-0.478	0.431
16S rRNA	1684	1684	1684	1685	1685	1685	20	20.3	20	20	20.1	20.2	23.2	22.9	23.2	23.2	23.2	23	37.1	37.1	37.2	36.9	37	37.2	19.8	19.8	19.6	19.9	19.7	19.6	57.1	57.4	57.2	56.9	57.1	57.4	43	42.7	42.8	43.1	42.9	42.6	0.299	0.292	0.301	0.297	0.297	0.296	-0.079
12S rRNA	953	953	953	953	953	953	19.7	20.4	19.7	19.8	19.8	20	26.3	25.6	26.5	26.3	26.3	26.1	32.1	32	31.8	31.6	32	32	21.8	22	21.9	22.2	21.8	21.8	51.8	52.4	51.5	51.4	51.8	52	48.1	47.6	48.4	48.5	48.1	47.9	0.239	0.222	0.234	0.229	0.235	0.23	-0.094
rRNAs	2637	2637	2637	2638	2638	2638	19.9	20.3	19.9	19.9	20	20.1	24.3	23.9	24.4	24.3	24.3	24.1	35.3	35.2	35.3	35	35.2	35.3	20.5	20.6	20.4	20.7	20.5	20.4	55.2	55.5	55.2	54.9	55.2	55.4	44.8	44.5	44.8	45	44.8	44.5	0.278	0.268	0.278	0.274	0.276	0.274	-0.085
tRNAs	1563	1563	1563	1563	1562	1563	27.1	27.5	26.9	27.1	27.2	27.1	20.8	20.5	21	20.8	20.7	20.9	28.6	28.8	28.7	28.7	28.8	28.5	23.5	23.2	23.4	23.4	23.3	23.5	55.7	56.3	55.6	55.8	56	55.6	44.3	43.7	44.4	44.2	44	44.4	0.026	0.023	0.031	0.028	0.029	0.026	0.061
D-loop	933	935	934	934	943	945	34.8	34.2	33.8	34.2	34.6	34.8	18.9	19.6	20	19.4	19.1	18.8	33.4	33.5	33.1	33.4	33.6	34.4	12.9	12.7	13.1	13.1	12.7	12	68.2	67.7	67.9	67.6	68.2	69.2	31.8	32.3	33.1	32.5	31.8	30.8	-0.021	-0.01	-0.01	-0.012	-0.015	-0.006	-0.189
[truncated: 5 more columns]
